# Supplementary material for: Identification of Tumor Antigens and Immune Subtypes of Malignant Mesothelioma for mRNA Vaccine Development
Source: Vaccines (Basel). 2022 Jul 22;10(8):1168. doi: 10.3390/vaccines10081168 (PMC9331978; doi:10.3390/vaccines10081168)
Supplement: Supplementary file 1 [file vaccines-10-01168-s001.zip › supplementary Table S1.xlsx]

## Sheet: TMBResult
Tumor_Sample_Barcode	mut_num	TMB	MaxVAF
TCGA-3H-AB3K-01A-11D-A39R-32	17	0.566667	0.776596
TCGA-3H-AB3L-01A-11D-A39R-32	24	0.8	0.666667
TCGA-3H-AB3M-01A-11D-A39R-32	25	0.833333	0.714286
TCGA-3H-AB3O-01A-11D-A39R-32	8	0.266667	1
TCGA-3H-AB3S-01A-21D-A39R-32	39	1.3	0.75
TCGA-3H-AB3T-01A-11D-A39R-32	32	1.06667	0.454545
TCGA-3H-AB3U-01A-21D-A39R-32	23	0.766667	0.719512
TCGA-3H-AB3X-01A-11D-A39R-32	22	0.733333	0.422414
TCGA-3U-A98D-01A-12D-A39R-32	28	0.933333	0.630435
TCGA-3U-A98E-01A-11D-A39R-32	31	1.03333	0.623077
TCGA-3U-A98F-01A-11D-A39R-32	31	1.03333	0.888889
TCGA-3U-A98G-01A-11D-A39R-32	3	0.1	0.130435
TCGA-3U-A98H-01A-11D-A39R-32	15	0.5	0.409091
TCGA-3U-A98I-01A-11D-A39R-32	39	1.3	0.629032
TCGA-3U-A98J-01A-11D-A39R-32	21	0.7	0.666667
TCGA-LK-A4NW-01A-11D-A34C-32	21	0.7	0.45
TCGA-LK-A4NY-01A-11D-A34C-32	46	1.53333	0.6
TCGA-LK-A4NZ-01A-12D-A34C-32	23	0.766667	0.309524
TCGA-LK-A4O0-01A-11D-A34C-32	27	0.9	0.47619
TCGA-LK-A4O2-01A-11D-A34C-32	23	0.766667	0.422222
TCGA-LK-A4O5-01A-11D-A34C-32	33	1.1	0.478261
TCGA-LK-A4O6-01A-11D-A34C-32	29	0.966667	0.277778
TCGA-LK-A4O7-01A-11D-A34C-32	28	0.933333	0.836066
TCGA-MQ-A4KX-01A-11D-A34C-32	16	0.533333	0.304348
TCGA-MQ-A4LC-01A-31D-A34C-32	21	0.7	0.407407
TCGA-MQ-A4LI-01A-11D-A34C-32	30	1	0.772727
TCGA-MQ-A4LJ-01A-11D-A34C-32	16	0.533333	0.571429
TCGA-MQ-A4LM-01A-11D-A34C-32	28	0.933333	0.3
TCGA-MQ-A4LP-01A-11D-A34C-32	40	1.33333	0.779412
TCGA-MQ-A4LV-01A-11D-A34C-32	39	1.3	0.421053
TCGA-MQ-A6BL-01A-11D-A34C-32	37	1.23333	0.311111
TCGA-MQ-A6BQ-01A-11D-A34C-32	23	0.766667	0.727273
TCGA-MQ-A6BR-01A-11D-A34C-32	14	0.466667	0.714286
TCGA-MQ-A6BS-01A-12D-A34C-32	32	1.06667	0.822222
TCGA-NQ-A57I-01A-11D-A34C-32	31	1.03333	0.7
TCGA-NQ-A638-01A-11D-A34C-32	41	1.36667	0.605263
TCGA-SC-A6LM-01A-11D-A34C-32	30	1	0.394558
TCGA-SC-A6LN-01A-11D-A34C-32	25	0.833333	0.6
TCGA-SC-A6LP-01A-11D-A34C-32	13	0.433333	0.75
TCGA-SC-A6LQ-01A-11D-A34C-32	26	0.866667	0.27451
TCGA-SC-A6LR-01A-11D-A34C-32	36	1.2	0.546961
TCGA-SC-AA5Z-01A-21D-A39R-32	17	0.566667	0.413043
TCGA-SH-A7BC-01A-11D-A34C-32	20	0.666667	0.607143
TCGA-SH-A7BD-01A-11D-A34C-32	21	0.7	0.896552
TCGA-SH-A7BH-01A-11D-A34C-32	38	1.26667	0.866667
TCGA-SH-A9CT-01A-11D-A39R-32	29	0.966667	0.58209
TCGA-SH-A9CU-01A-11D-A39R-32	29	0.966667	0.712121
TCGA-TS-A7OU-01B-11D-A39R-32	34	1.13333	0.5
TCGA-TS-A7OY-01A-11D-A34C-32	20	0.666667	0.352941
TCGA-TS-A7OZ-01A-21D-A39R-32	38	1.26667	0.5
TCGA-TS-A7P0-01A-11D-A34C-32	48	1.6	0.692308
TCGA-TS-A7P1-01A-41D-A39R-32	19	0.633333	0.568966
TCGA-TS-A7P3-01A-12D-A34C-32	15	0.5	0.367347
TCGA-TS-A7P6-01A-21D-A34C-32	18	0.6	0.555556
TCGA-TS-A7P8-01A-11D-A34C-32	38	1.26667	0.376623
TCGA-TS-A7PB-01A-11D-A34C-32	27	0.9	0.628205
TCGA-TS-A8AI-01A-11D-A39R-32	21	0.7	0.347826
TCGA-TS-A8AS-01A-21D-A39R-32	19	0.633333	0.213483
TCGA-TS-A8AV-01A-12D-A39R-32	7	0.233333	0.157895
TCGA-TS-A8AY-01A-21D-A39R-32	18	0.6	0.468354
TCGA-UD-AABZ-01A-12D-A39R-32	33	1.1	0.510204
TCGA-UD-AAC1-01A-11D-A39R-32	238	7.93333	1
TCGA-UD-AAC4-01A-11D-A39R-32	31	1.03333	0.42735
TCGA-UD-AAC5-01A-11D-A39R-32	22	0.733333	0.666667
TCGA-UD-AAC6-01A-11D-A39R-32	30	1	0.514286
TCGA-UD-AAC7-01A-11D-A39R-32	17	0.566667	0.545455
TCGA-UT-A88C-01B-11D-A39R-32	16	0.533333	0.257426
TCGA-UT-A88D-01B-11D-A39R-32	26	0.866667	0.337838
TCGA-UT-A88E-01B-11D-A39R-32	40	1.33333	1
TCGA-UT-A88G-01B-11D-A39R-32	32	1.06667	0.847458
TCGA-UT-A97Y-01A-21D-A39R-32	23	0.766667	0.245614
TCGA-XT-AASU-01A-11D-A39R-32	43	1.43333	0.315789
TCGA-YS-A95B-01A-11D-A39R-32	14	0.466667	0.592593
TCGA-YS-A95C-01A-11D-A39R-32	17	0.566667	0.659574
TCGA-YS-AA4M-01A-11D-A39R-32	18	0.6	0.409091
TCGA-ZN-A9VO-01A-11D-A39R-32	17	0.566667	0.488372
TCGA-ZN-A9VP-01A-11D-A39R-32	17	0.566667	0.826087
TCGA-ZN-A9VS-01A-11D-A39R-32	39	1.3	1
TCGA-ZN-A9VU-01A-11D-A39R-32	34	1.13333	0.522727
TCGA-ZN-A9VV-01A-11D-A39R-32	31	1.03333	0.877358
TCGA-ZN-A9VW-01A-11D-A39R-32	52	1.73333	0.68
