# Supplementary material for: Identification of Tumor Antigens and Immune Subtypes of Malignant Mesothelioma for mRNA Vaccine Development
Source: Vaccines (Basel). 2022 Jul 22;10(8):1168. doi: 10.3390/vaccines10081168 (PMC9331978; doi:10.3390/vaccines10081168)
Supplement: Supplementary file 1 [file vaccines-10-01168-s001.zip › supplementary Table S2.xlsx]

## Sheet: signatures
Supplementary Data S1. A gene list of stromal and immune signatures
Set	Description	1	2	3	4	5	6	7	8	9	10	11	12	13	14	15	16	17	18	19	20	21	22	23	24	25	26	27	28	29	30	31	32	33	34	35	36	37	38	39	40	41	42	43	44	45	46	47	48
Stromal141_UP	stromal signature	DCN	PAPPA	SFRP4	THBS2	LY86	CXCL14	FOXF1	COL10A1	ACTG2	APBB1IP	SH2D1A	SULF1	MSR1	C3AR1	FAP	PTGIS	ITGBL1	BGN	CXCL12	ECM2	FCGR2A	MS4A4A	WISP1	COL1A2	MS4A6A	EDNRA	VCAM1	GPR124	SCUBE2	AIF1	HEPH	LUM	PTGER3	RUNX1T1	CDH5	PIK3R5	RAMP3	LDB2	COX7A1	EDIL3	DDR2	FCGR2B	LPPR4	COL15A1	AOC3	ITIH3	FMO1	PRKG1
Immune141_UP	immune signature	LCP2	LSP1	FYB	PLEK	HCK	IL10RA	LILRB1	NCKAP1L	LAIR1	NCF2	CYBB	PTPRC	IL7R	LAPTM5	CD53	EVI2B	SLA	ITGB2	GIMAP4	MYO1F	HCLS1	MNDA	IL2RG	CD48	AOAH	CCL5	LTB	GMFG	GIMAP6	GZMK	LST1	GPR65	LILRB2	WIPF1	CD37	BIN2	FCER1G	IKZF1	TYROBP	FGL2	FLI1	IRF8	ARHGAP15	SH2B3	TNFRSF1B	DOCK2	CD2	ARHGEF6
[truncated: 93 more columns]

## Sheet: gene
Supplementary Data S1. A gene list of stromal and immune signatures
Gene	Set	Ensembl Gene ID	Description	Chromosome Name	Band	Gene Start (bp)	Gene End (bp)
DCN	Stromal141_UP	ENSG00000011465	decorin [Source:HGNC Symbol;Acc:2705]	12	q21.33	91539025	91576900
PAPPA	Stromal141_UP	ENSG00000182752	pregnancy-associated plasma protein A, pappalysin 1 [Source:HGNC Symbol;Acc:8602]	9	q33.1	118916083	119164601
SFRP4	Stromal141_UP	ENSG00000106483	secreted frizzled-related protein 4 [Source:HGNC Symbol;Acc:10778]	7	p14.1	37945543	38065297
THBS2	Stromal141_UP	ENSG00000186340	thrombospondin 2 [Source:HGNC Symbol;Acc:11786]	6	q27	169615875	169654139
LY86	Stromal141_UP	ENSG00000112799	lymphocyte antigen 86 [Source:HGNC Symbol;Acc:16837]	6	p25.1	6588341	6655216
CXCL14	Stromal141_UP	ENSG00000145824	chemokine (C-X-C motif) ligand 14 [Source:HGNC Symbol;Acc:10640]	5	q31.1	134906373	134914969
FOXF1	Stromal141_UP	ENSG00000103241	forkhead box F1 [Source:HGNC Symbol;Acc:3809]	16	q24.1	86544144	86548076
COL10A1	Stromal141_UP	ENSG00000123500	collagen, type X, alpha 1 [Source:HGNC Symbol;Acc:2185]	6	q22.1	116440086	116479910
ACTG2	Stromal141_UP	ENSG00000163017	actin, gamma 2, smooth muscle, enteric [Source:HGNC Symbol;Acc:145]	2	p13.1	74119441	74146992
APBB1IP	Stromal141_UP	ENSG00000077420	amyloid beta (A4) precursor protein-binding, family B, member 1 interacting protein [Source:HGNC Symbol;Acc:17379]	10	p12.1	26726706	26856732
SH2D1A	Stromal141_UP	ENSG00000183918	SH2 domain containing 1A [Source:HGNC Symbol;Acc:10820]	X	q25	123480194	123507005
SULF1	Stromal141_UP	ENSG00000137573	sulfatase 1 [Source:HGNC Symbol;Acc:20391]	8	q13.2	70378859	70573150
MSR1	Stromal141_UP	ENSG00000038945	macrophage scavenger receptor 1 [Source:HGNC Symbol;Acc:7376]	8	p22	15965387	16424999
C3AR1	Stromal141_UP	ENSG00000171860	complement component 3a receptor 1 [Source:HGNC Symbol;Acc:1319]	12	p13.31	8210898	8219067
FAP	Stromal141_UP	ENSG00000078098	fibroblast activation protein, alpha [Source:HGNC Symbol;Acc:3590]	2	q24.2	163027194	163101661
PTGIS	Stromal141_UP	ENSG00000124212	prostaglandin I2 (prostacyclin) synthase [Source:HGNC Symbol;Acc:9603]	20	q13.13	48123992	48184683
ITGBL1	Stromal141_UP	ENSG00000198542	integrin, beta-like 1 (with EGF-like repeat domains) [Source:HGNC Symbol;Acc:6164]	13	q33.1	102104966	102371145
BGN	Stromal141_UP	ENSG00000182492	biglycan [Source:HGNC Symbol;Acc:1044]	X	q28	152760397	152775012
CXCL12	Stromal141_UP	ENSG00000107562	chemokine (C-X-C motif) ligand 12 [Source:HGNC Symbol;Acc:10672]	10	q11.21	44793038	44881941
ECM2	Stromal141_UP	ENSG00000106823	extracellular matrix protein 2, female organ and adipocyte specific [Source:HGNC Symbol;Acc:3154]	9	q22.31	95256365	95298937
FCGR2A	Stromal141_UP	ENSG00000143226	Fc fragment of IgG, low affinity IIa, receptor (CD32) [Source:HGNC Symbol;Acc:3616]	1	q23.3	161475220	161493803
MS4A4A	Stromal141_UP	ENSG00000110079	membrane-spanning 4-domains, subfamily A, member 4 [Source:HGNC Symbol;Acc:13371]	11	q12.2	60048014	60076445
WISP1	Stromal141_UP	ENSG00000104415	WNT1 inducible signaling pathway protein 1 [Source:HGNC Symbol;Acc:12769]	8	q24.22	134203282	134240603
COL1A2	Stromal141_UP	ENSG00000164692	collagen, type I, alpha 2 [Source:HGNC Symbol;Acc:2198]	7	q21.3	94023873	94060544
MS4A6A	Stromal141_UP	ENSG00000110077	membrane-spanning 4-domains, subfamily A, member 6A [Source:HGNC Symbol;Acc:13375]	11	q12.2	59939081	59952139
EDNRA	Stromal141_UP	ENSG00000151617	endothelin receptor type A [Source:HGNC Symbol;Acc:3179]	4	q31.22	148402069	148466106
VCAM1	Stromal141_UP	ENSG00000162692	vascular cell adhesion molecule 1 [Source:HGNC Symbol;Acc:12663]	1	p21.2	101185305	101204601
GPR124	Stromal141_UP	ENSG00000020181	G protein-coupled receptor 124 [Source:HGNC Symbol;Acc:17849]	8	p11.23	37641709	37702414
SCUBE2	Stromal141_UP	ENSG00000175356	signal peptide, CUB domain, EGF-like 2 [Source:HGNC Symbol;Acc:30425]	11	p15.4	9041071	9159661
AIF1	Stromal141_UP	ENSG00000237727	allograft inflammatory factor 1 [Source:HGNC Symbol;Acc:352]	HSCHR6_MHC_COX	0	31570375	31572212
HEPH	Stromal141_UP	ENSG00000089472	hephaestin [Source:HGNC Symbol;Acc:4866]	X	q12	65382391	65488709
LUM	Stromal141_UP	ENSG00000139329	lumican [Source:HGNC Symbol;Acc:6724]	12	q21.33	91496406	91505608
PTGER3	Stromal141_UP	ENSG00000050628	prostaglandin E receptor 3 (subtype EP3) [Source:HGNC Symbol;Acc:9595]	1	p31.1	71318036	71513491
RUNX1T1	Stromal141_UP	ENSG00000079102	runt-related transcription factor 1; translocated to, 1 (cyclin D-related) [Source:HGNC Symbol;Acc:1535]	8	q21.3	92967203	93115514
CDH5	Stromal141_UP	ENSG00000179776	cadherin 5, type 2 (vascular endothelium) [Source:HGNC Symbol;Acc:1764]	16	q21	66400533	66438686
PIK3R5	Stromal141_UP	ENSG00000141506	phosphoinositide-3-kinase, regulatory subunit 5 [Source:HGNC Symbol;Acc:30035]	17	p13.1	8782228	8869024
RAMP3	Stromal141_UP	ENSG00000122679	receptor (G protein-coupled) activity modifying protein 3 [Source:HGNC Symbol;Acc:9845]	7	p13	45197390	45225901
LDB2	Stromal141_UP	ENSG00000169744	LIM domain binding 2 [Source:HGNC Symbol;Acc:6533]	4	p15.32	16503164	16900432
COX7A1	Stromal141_UP	ENSG00000161281	cytochrome c oxidase subunit VIIa polypeptide 1 (muscle) [Source:HGNC Symbol;Acc:2287]	19	q13.12	36641824	36643771
EDIL3	Stromal141_UP	ENSG00000164176	EGF-like repeats and discoidin I-like domains 3 [Source:HGNC Symbol;Acc:3173]	5	q14.3	83236373	83680611
DDR2	Stromal141_UP	ENSG00000162733	discoidin domain receptor tyrosine kinase 2 [Source:HGNC Symbol;Acc:2731]	1	q23.3	162601163	162750237
FCGR2B	Stromal141_UP	ENSG00000072694	Fc fragment of IgG, low affinity IIb, receptor (CD32) [Source:HGNC Symbol;Acc:3618]	1	q23.3	161551101	161648444
LPPR4	Stromal141_UP	ENSG00000117600	Lipid phosphate phosphatase-related protein type 4 [Source:UniProtKB/Swiss-Prot;Acc:Q7Z2D5]	1	p21.2	99729509	99775146
COL15A1	Stromal141_UP	ENSG00000204291	collagen, type XV, alpha 1 [Source:HGNC Symbol;Acc:2192]	9	q22.33	101705461	101833069
AOC3	Stromal141_UP	ENSG00000131471	amine oxidase, copper containing 3 (vascular adhesion protein 1) [Source:HGNC Symbol;Acc:550]	17	q21.31	41003201	41010138
ITIH3	Stromal141_UP	ENSG00000162267	inter-alpha (globulin) inhibitor H3 [Source:HGNC Symbol;Acc:6168]	3	p21.1	52828784	52843025
FMO1	Stromal141_UP	ENSG00000010932	flavin containing monooxygenase 1 [Source:HGNC Symbol;Acc:3769]	1	q24.3	171217638	171255117
PRKG1	Stromal141_UP	ENSG00000185532	protein kinase, cGMP-dependent, type I [Source:HGNC Symbol;Acc:9414]	10	q11.23	52750945	54058110
PLXDC1	Stromal141_UP	ENSG00000161381	plexin domain containing 1 [Source:HGNC Symbol;Acc:20945]	17	q12	37219556	37309485
VSIG4	Stromal141_UP	ENSG00000155659	V-set and immunoglobulin domain containing 4 [Source:HGNC Symbol;Acc:17032]	X	q12	65241580	65259967
COL6A3	Stromal141_UP	ENSG00000163359	collagen, type VI, alpha 3 [Source:HGNC Symbol;Acc:2213]	2	q37.3	238232646	238323018
SGCD	Stromal141_UP	ENSG00000170624	sarcoglycan, delta (35kDa dystrophin-associated glycoprotein) [Source:HGNC Symbol;Acc:10807]	5	q33.2	155297354	156194499
COL3A1	Stromal141_UP	ENSG00000168542	collagen, type III, alpha 1 [Source:HGNC Symbol;Acc:2201]	2	q32.2	189839046	189877472
F13A1	Stromal141_UP	ENSG00000124491	coagulation factor XIII, A1 polypeptide [Source:HGNC Symbol;Acc:3531]	6	p25.1	6144318	6321246
OLFML1	Stromal141_UP	ENSG00000183801	olfactomedin-like 1 [Source:HGNC Symbol;Acc:24473]	11	p15.4	7506619	7532608
IGSF6	Stromal141_UP	ENSG00000140749	immunoglobulin superfamily, member 6 [Source:HGNC Symbol;Acc:5953]	16	p12.2	21652609	21663981
COMP	Stromal141_UP	ENSG00000105664	cartilage oligomeric matrix protein [Source:HGNC Symbol;Acc:2227]	19	p13.11	18893583	18902123
HGF	Stromal141_UP	ENSG00000019991	hepatocyte growth factor (hepapoietin A; scatter factor) [Source:HGNC Symbol;Acc:4893]	7	q21.11	81328322	81399754
GIMAP5	Stromal141_UP	ENSG00000196329	GTPase, IMAP family member 5 [Source:HGNC Symbol;Acc:18005]	7	q36.1	150419341	150447121
ABCA6	Stromal141_UP	ENSG00000154262	ATP-binding cassette, sub-family A (ABC1), member 6 [Source:HGNC Symbol;Acc:36]	17	q24.3	67074847	67138015
ITGAM	Stromal141_UP	ENSG00000169896	integrin, alpha M (complement component 3 receptor 3 subunit) [Source:HGNC Symbol;Acc:6149]	16	p11.2	31271288	31344213
MAF	Stromal141_UP	ENSG00000178573	v-maf musculoaponeurotic fibrosarcoma oncogene homolog (avian) [Source:HGNC Symbol;Acc:6776]	16	q23.2	79627735	79634611
ITM2A	Stromal141_UP	ENSG00000078596	integral membrane protein 2A [Source:HGNC Symbol;Acc:6173]	X	q21.1	78615881	78623164
CLEC7A	Stromal141_UP	ENSG00000172243	C-type lectin domain family 7, member A [Source:HGNC Symbol;Acc:14558]	12	p13.2	10269376	10282857
ASPN	Stromal141_UP	ENSG00000106819	asporin [Source:HGNC Symbol;Acc:14872]	9	q22.31	95218487	95244788
LRRC15	Stromal141_UP	ENSG00000172061	leucine rich repeat containing 15 [Source:HGNC Symbol;Acc:20818]	3	q29	194075976	194090472
ERG	Stromal141_UP	ENSG00000157554	v-ets erythroblastosis virus E26 oncogene homolog (avian) [Source:HGNC Symbol;Acc:3446]	21	q22.2	39751949	40033704
CD86	Stromal141_UP	ENSG00000114013	CD86 molecule [Source:HGNC Symbol;Acc:1705]	3	q13.33	121774213	121839983
TRAT1	Stromal141_UP	ENSG00000163519	T cell receptor associated transmembrane adaptor 1 [Source:HGNC Symbol;Acc:30698]	3	q13.13	108541545	108573852
COL8A2	Stromal141_UP	ENSG00000171812	collagen, type VIII, alpha 2 [Source:HGNC Symbol;Acc:2216]	1	p34.3	36560837	36590821
TCF21	Stromal141_UP	ENSG00000118526	transcription factor 21 [Source:HGNC Symbol;Acc:11632]	6	q23.2	134210276	134216691
CD93	Stromal141_UP	ENSG00000125810	CD93 molecule [Source:HGNC Symbol;Acc:15855]	20	p11.21	23059986	23066977
CD163	Stromal141_UP	ENSG00000177575	CD163 molecule [Source:HGNC Symbol;Acc:1631]	12	p13.31	7623409	7656489
GREM1	Stromal141_UP	ENSG00000166923	gremlin 1 [Source:HGNC Symbol;Acc:2001]	15	q13.3	33010175	33026870
LMOD1	Stromal141_UP	ENSG00000163431	leiomodin 1 (smooth muscle) [Source:HGNC Symbol;Acc:6647]	1	q32.1	201865580	201915716
TLR2	Stromal141_UP	ENSG00000137462	toll-like receptor 2 [Source:HGNC Symbol;Acc:11848]	4	q31.3	154622652	154626851
ZEB2	Stromal141_UP	ENSG00000169554	zinc finger E-box binding homeobox 2 [Source:HGNC Symbol;Acc:14881]	2	q22.3	145121063	145282147
C1QB	Stromal141_UP	ENSG00000173369	complement component 1, q subcomponent, B chain [Source:HGNC Symbol;Acc:1242]	1	p36.12	22979255	22988031
KCNJ8	Stromal141_UP	ENSG00000121361	potassium inwardly-rectifying channel, subfamily J, member 8 [Source:HGNC Symbol;Acc:6269]	12	p12.1	21917889	21928515
KDR	Stromal141_UP	ENSG00000128052	kinase insert domain receptor (a type III receptor tyrosine kinase) [Source:HGNC Symbol;Acc:6307]	4	q12	55944644	55991756
CD33	Stromal141_UP	ENSG00000105383	CD33 molecule [Source:HGNC Symbol;Acc:1659]	19	q13.41	51728320	51743274
RASGRP3	Stromal141_UP	ENSG00000152689	RAS guanyl releasing protein 3 (calcium and DAG-regulated) [Source:HGNC Symbol;Acc:14545]	2	p22.3	33661391	33789817
TNFSF4	Stromal141_UP	ENSG00000117586	tumor necrosis factor (ligand) superfamily, member 4 [Source:HGNC Symbol;Acc:11934]	1	q25.1	173152873	173176452
CCR1	Stromal141_UP	ENSG00000163823	chemokine (C-C motif) receptor 1 [Source:HGNC Symbol;Acc:1602]	3	p21.31	46243200	46249887
CSF1R	Stromal141_UP	ENSG00000182578	colony stimulating factor 1 receptor [Source:HGNC Symbol;Acc:2433]	5	q32	149432854	149492935
BTK	Stromal141_UP	ENSG00000010671	Bruton agammaglobulinemia tyrosine kinase [Source:HGNC Symbol;Acc:1133]	X	q22.1	100604435	100641183
MFAP5	Stromal141_UP	ENSG00000197614	microfibrillar associated protein 5 [Source:HGNC Symbol;Acc:29673]	12	p13.31	8789942	8815484
MXRA5	Stromal141_UP	ENSG00000101825	matrix-remodelling associated 5 [Source:HGNC Symbol;Acc:7539]	X	p22.33	3226606	3264684
ISLR	Stromal141_UP	ENSG00000129009	immunoglobulin superfamily containing leucine-rich repeat [Source:HGNC Symbol;Acc:6133]	15	q24.1	74466012	74469213
ARHGAP28	Stromal141_UP	ENSG00000088756	Rho GTPase activating protein 28 [Source:HGNC Symbol;Acc:25509]	18	p11.31	6729821	6915715
ZFPM2	Stromal141_UP	ENSG00000169946	zinc finger protein, multitype 2 [Source:HGNC Symbol;Acc:16700]	8	q23.1	106330920	106816760
TLR7	Stromal141_UP	ENSG00000196664	toll-like receptor 7 [Source:HGNC Symbol;Acc:15631]	X	p22.2	12885202	12908499
ADAM12	Stromal141_UP	ENSG00000148848	ADAM metallopeptidase domain 12 [Source:HGNC Symbol;Acc:190]	10	q26.2	127700950	128077024
OLFML2B	Stromal141_UP	ENSG00000162745	olfactomedin-like 2B [Source:HGNC Symbol;Acc:24558]	1	q23.3	161952982	161993644
ENPP2	Stromal141_UP	ENSG00000136960	ectonucleotide pyrophosphatase/phosphodiesterase 2 [Source:HGNC Symbol;Acc:3357]	8	q24.12	120569326	120685693
CILP	Stromal141_UP	ENSG00000138615	cartilage intermediate layer protein, nucleotide pyrophosphohydrolase [Source:HGNC Symbol;Acc:1980]	15	q22.31	65488337	65503826
SIGLEC1	Stromal141_UP	ENSG00000088827	sialic acid binding Ig-like lectin 1, sialoadhesin [Source:HGNC Symbol;Acc:11127]	20	p13	3667617	3687775
SPON2	Stromal141_UP	ENSG00000159674	spondin 2, extracellular matrix protein [Source:HGNC Symbol;Acc:11253]	4	p16.3	1160720	1202750
PLXNC1	Stromal141_UP	ENSG00000136040	plexin C1 [Source:HGNC Symbol;Acc:9106]	12	q22	94542499	94701451
ADAMTS5	Stromal141_UP	ENSG00000154736	ADAM metallopeptidase with thrombospondin type 1 motif, 5 [Source:HGNC Symbol;Acc:221]	21	q21.3	28290231	28338832
SAMSN1	Stromal141_UP	ENSG00000155307	SAM domain, SH3 domain and nuclear localization signals 1 [Source:HGNC Symbol;Acc:10528]	21	q11.2	15857549	15955723
CH25H	Stromal141_UP	ENSG00000138135	cholesterol 25-hydroxylase [Source:HGNC Symbol;Acc:1907]	10	q23.31	90965694	90967071
COL14A1	Stromal141_UP	ENSG00000187955	collagen, type XIV, alpha 1 [Source:HGNC Symbol;Acc:2191]	8	q24.12	121072019	121384275
EMCN	Stromal141_UP	ENSG00000164035	endomucin [Source:HGNC Symbol;Acc:16041]	4	q24	101316498	101801283
RGS4	Stromal141_UP	ENSG00000117152	regulator of G-protein signaling 4 [Source:HGNC Symbol;Acc:10000]	1	q23.3	163038565	163046592
PCDH12	Stromal141_UP	ENSG00000113555	protocadherin 12 [Source:HGNC Symbol;Acc:8657]	5	q31.3	141323150	141349304
RARRES2	Stromal141_UP	ENSG00000106538	retinoic acid receptor responder (tazarotene induced) 2 [Source:HGNC Symbol;Acc:9868]	7	q36.1	150035408	150038763
CD248	Stromal141_UP	ENSG00000174807	CD248 molecule, endosialin [Source:HGNC Symbol;Acc:18219]	11	q13.2	66081958	66084515
PDGFRB	Stromal141_UP	ENSG00000113721	platelet-derived growth factor receptor, beta polypeptide [Source:HGNC Symbol;Acc:8804]	5	q32	149493400	149535423
C1QA	Stromal141_UP	ENSG00000173372	complement component 1, q subcomponent, A chain [Source:HGNC Symbol;Acc:1241]	1	p36.12	22962999	22966175
COL5A3	Stromal141_UP	ENSG00000080573	collagen, type V, alpha 3 [Source:HGNC Symbol;Acc:14864]	19	p13.2	10070237	10121147
IGF1	Stromal141_UP	ENSG00000017427	insulin-like growth factor 1 (somatomedin C) [Source:HGNC Symbol;Acc:5464]	12	q23.2	102789645	102874423
SP140	Stromal141_UP	ENSG00000079263	SP140 nuclear body protein [Source:HGNC Symbol;Acc:17133]	2	q37.1	231090444	231223762
TFEC	Stromal141_UP	ENSG00000105967	transcription factor EC [Source:HGNC Symbol;Acc:11754]	7	q31.2	115575202	115799950
TNN	Stromal141_UP	ENSG00000120332	tenascin N [Source:HGNC Symbol;Acc:22942]	1	q25.1	175036994	175117202
ATP8B4	Stromal141_UP	ENSG00000104043	ATPase, class I, type 8B, member 4 [Source:HGNC Symbol;Acc:13536]	15	q21.2	50150435	50411419
ZNF423	Stromal141_UP	ENSG00000102935	zinc finger protein 423 [Source:HGNC Symbol;Acc:16762]	16	q12.1	49524522	49860918
FRZB	Stromal141_UP	ENSG00000162998	frizzled-related protein [Source:HGNC Symbol;Acc:3959]	2	q32.1	183698002	183731890
SERPING1	Stromal141_UP	ENSG00000149131	serpin peptidase inhibitor, clade G (C1 inhibitor), member 1 [Source:HGNC Symbol;Acc:1228]	11	q12.1	57364860	57382326
ENPEP	Stromal141_UP	ENSG00000138792	glutamyl aminopeptidase (aminopeptidase A) [Source:HGNC Symbol;Acc:3355]	4	q25	111286889	111486441
CD14	Stromal141_UP	ENSG00000170458	CD14 molecule [Source:HGNC Symbol;Acc:1628]	5	q31.3	140011313	140013286
DIO2	Stromal141_UP	ENSG00000211448	deiodinase, iodothyronine, type II [Source:HGNC Symbol;Acc:2884]	14	q31.1	80663873	80854100
FPR1	Stromal141_UP	ENSG00000171051	formyl peptide receptor 1 [Source:HGNC Symbol;Acc:3826]	19	q13.41	52249027	52255150
IL18R1	Stromal141_UP	ENSG00000115604	interleukin 18 receptor 1 [Source:HGNC Symbol;Acc:5988]	2	q12.1	102927989	103015218
HDC	Stromal141_UP	ENSG00000140287	histidine decarboxylase [Source:HGNC Symbol;Acc:4855]	15	q21.2	50534144	50558223
TXNDC3	Stromal141_UP	ENSG00000086288	thioredoxin domain containing 3 (spermatozoa) [Source:HGNC Symbol;Acc:16473]	7	p14.1	37888199	37940003
PDE2A	Stromal141_UP	ENSG00000186642	phosphodiesterase 2A, cGMP-stimulated [Source:HGNC Symbol;Acc:8777]	11	q13.4	72287185	72385635
RSAD2	Stromal141_UP	ENSG00000134321	radical S-adenosyl methionine domain containing 2 [Source:HGNC Symbol;Acc:30908]	2	p25.2	7005937	7038370
ITIH5	Stromal141_UP	ENSG00000123243	inter-alpha (globulin) inhibitor H5 [Source:HGNC Symbol;Acc:21449]	10	p14	7601232	7708961
FASLG	Stromal141_UP	ENSG00000117560	Fas ligand (TNF superfamily, member 6) [Source:HGNC Symbol;Acc:11936]	1	q24.3	172628154	172636014
MMP3	Stromal141_UP	ENSG00000149968	matrix metallopeptidase 3 (stromelysin 1, progelatinase) [Source:HGNC Symbol;Acc:7173]	11	q22.2	102706532	102714534
NOX4	Stromal141_UP	ENSG00000086991	NADPH oxidase 4 [Source:HGNC Symbol;Acc:7891]	11	q14.3	89057524	89322779
WNT2	Stromal141_UP	ENSG00000105989	wingless-type MMTV integration site family member 2 [Source:HGNC Symbol;Acc:12780]	7	q31.2	116916685	116963343
LRRC32	Stromal141_UP	ENSG00000137507	leucine rich repeat containing 32 [Source:HGNC Symbol;Acc:4161]	11	q13.5	76368568	76381791
CXCL9	Stromal141_UP	ENSG00000138755	chemokine (C-X-C motif) ligand 9 [Source:HGNC Symbol;Acc:7098]	4	q21.1	76922428	76928641
ODZ4	Stromal141_UP	ENSG00000149256	odz, odd Oz/ten-m homolog 4 (Drosophila) [Source:HGNC Symbol;Acc:29945]	11	q14.1	78363876	79151992
FBLN2	Stromal141_UP	ENSG00000163520	fibulin 2 [Source:HGNC Symbol;Acc:3601]	3	p25.1	13573824	13679922
EGFL6	Stromal141_UP	ENSG00000198759	EGF-like-domain, multiple 6 [Source:HGNC Symbol;Acc:3235]	X	p22.2	13587724	13651694
IL1B	Stromal141_UP	ENSG00000125538	interleukin 1, beta [Source:HGNC Symbol;Acc:5992]	2	q13	113587328	113594480
SPON1	Stromal141_UP	ENSG00000152268	spondin 1, extracellular matrix protein [Source:HGNC Symbol;Acc:11252]	11	p15.2	13983914	14289646
CD200	Stromal141_UP	ENSG00000091972	CD200 molecule [Source:HGNC Symbol;Acc:7203]	3	q13.2	112051915	112081659
LCP2	Immune141_UP	ENSG00000043462	lymphocyte cytosolic protein 2 (SH2 domain containing leukocyte protein of 76kDa) [Source:HGNC Symbol;Acc:6529]	5	q35.1	169673241	169725231
LSP1	Immune141_UP	ENSG00000130592	lymphocyte-specific protein 1 [Source:HGNC Symbol;Acc:6707]	11	p15.5	1874200	1913497
FYB	Immune141_UP	ENSG00000082074	FYN binding protein [Source:HGNC Symbol;Acc:4036]	5	p13.1	39105338	39274630
PLEK	Immune141_UP	ENSG00000115956	pleckstrin [Source:HGNC Symbol;Acc:9070]	2	p14	68592305	68624585
HCK	Immune141_UP	ENSG00000101336	hemopoietic cell kinase [Source:HGNC Symbol;Acc:4840]	20	q11.21	30639991	30689659
IL10RA	Immune141_UP	ENSG00000110324	interleukin 10 receptor, alpha [Source:HGNC Symbol;Acc:5964]	11	q23.3	117857063	117872196
LILRB1	Immune141_UP	ENSG00000104972	leukocyte immunoglobulin-like receptor, subfamily B (with TM and ITIM domains), member 1 [Source:HGNC Symbol;Acc:6605]	19	q13.42	55085346	55148979
NCKAP1L	Immune141_UP	ENSG00000123338	NCK-associated protein 1-like [Source:HGNC Symbol;Acc:4862]	12	q13.13	54891495	54937726
LAIR1	Immune141_UP	ENSG00000167613	leukocyte-associated immunoglobulin-like receptor 1 [Source:HGNC Symbol;Acc:6477]	19	q13.42	54865262	54882165
NCF2	Immune141_UP	ENSG00000116701	neutrophil cytosolic factor 2 [Source:HGNC Symbol;Acc:7661]	1	q25.3	183524698	183560011
CYBB	Immune141_UP	ENSG00000165168	cytochrome b-245, beta polypeptide [Source:HGNC Symbol;Acc:2578]	X	p11.4	37639264	37672714
PTPRC	Immune141_UP	ENSG00000081237	protein tyrosine phosphatase, receptor type, C [Source:HGNC Symbol;Acc:9666]	1	q31.3	198607801	198726545
IL7R	Immune141_UP	ENSG00000168685	interleukin 7 receptor [Source:HGNC Symbol;Acc:6024]	5	p13.2	35852797	35879705
LAPTM5	Immune141_UP	ENSG00000162511	lysosomal protein transmembrane 5 [Source:HGNC Symbol;Acc:29612]	1	p35.2	31205316	31230667
CD53	Immune141_UP	ENSG00000143119	CD53 molecule [Source:HGNC Symbol;Acc:1686]	1	p13.3	111415772	111442550
EVI2B	Immune141_UP	ENSG00000185862	ecotropic viral integration site 2B [Source:HGNC Symbol;Acc:3500]	17	q11.2	29630790	29641123
SLA	Immune141_UP	ENSG00000155926	Src-like-adaptor [Source:HGNC Symbol;Acc:10902]	8	q24.22	134048973	134115298
ITGB2	Immune141_UP	ENSG00000160255	integrin, beta 2 (complement component 3 receptor 3 and 4 subunit) [Source:HGNC Symbol;Acc:6155]	21	q22.3	46305868	46351904
GIMAP4	Immune141_UP	ENSG00000133574	GTPase, IMAP family member 4 [Source:HGNC Symbol;Acc:21872]	7	q36.1	150264365	150271041
MYO1F	Immune141_UP	ENSG00000142347	myosin IF [Source:HGNC Symbol;Acc:7600]	19	p13.2	8585689	8642461
HCLS1	Immune141_UP	ENSG00000180353	hematopoietic cell-specific Lyn substrate 1 [Source:HGNC Symbol;Acc:4844]	3	q13.33	121350246	121379774
MNDA	Immune141_UP	ENSG00000163563	myeloid cell nuclear differentiation antigen [Source:HGNC Symbol;Acc:7183]	1	q23.1	158801107	158819296
IL2RG	Immune141_UP	ENSG00000147168	interleukin 2 receptor, gamma [Source:HGNC Symbol;Acc:6010]	X	q13.1	70327254	70331958
CD48	Immune141_UP	ENSG00000117091	CD48 molecule [Source:HGNC Symbol;Acc:1683]	1	q23.3	160648536	160681641
AOAH	Immune141_UP	ENSG00000136250	acyloxyacyl hydrolase (neutrophil) [Source:HGNC Symbol;Acc:548]	7	p14.2	36552456	36764154
CCL5	Immune141_UP	ENSG00000161570	chemokine (C-C motif) ligand 5 [Source:HGNC Symbol;Acc:10632]	17	q12	34198495	34207797
LTB	Immune141_UP	ENSG00000231314	lymphotoxin beta (TNF superfamily, member 3) [Source:HGNC Symbol;Acc:6711]	HSCHR6_MHC_APD	0	31559653	31561620
GMFG	Immune141_UP	ENSG00000130755	glia maturation factor, gamma [Source:HGNC Symbol;Acc:4374]	19	q13.2	39819010	39826726
GIMAP6	Immune141_UP	ENSG00000133561	GTPase, IMAP family member 6 [Source:HGNC Symbol;Acc:21918]	7	q36.1	150322463	150329473
GZMK	Immune141_UP	ENSG00000113088	granzyme K (granzyme 3; tryptase II) [Source:HGNC Symbol;Acc:4711]	5	q11.2	54320081	54330398
LST1	Immune141_UP	ENSG00000235915	leukocyte specific transcript 1 [Source:HGNC Symbol;Acc:14189]	HSCHR6_MHC_APD	0	31565222	31568007
GPR65	Immune141_UP	ENSG00000140030	G protein-coupled receptor 65 [Source:HGNC Symbol;Acc:4517]	14	q31.3	88471468	88478419
LILRB2	Immune141_UP	ENSG00000131042	leukocyte immunoglobulin-like receptor, subfamily B (with TM and ITIM domains), member 2 [Source:HGNC Symbol;Acc:6606]	19	q13.42	54777675	54785039
WIPF1	Immune141_UP	ENSG00000115935	WAS/WASL interacting protein family, member 1 [Source:HGNC Symbol;Acc:12736]	2	q31.1	175424300	175547644
CD37	Immune141_UP	ENSG00000104894	CD37 molecule [Source:HGNC Symbol;Acc:1666]	19	q13.33	49838428	49843859
BIN2	Immune141_UP	ENSG00000110934	bridging integrator 2 [Source:HGNC Symbol;Acc:1053]	12	q13.13	51674823	51718452
FCER1G	Immune141_UP	ENSG00000158869	Fc fragment of IgE, high affinity I, receptor for; gamma polypeptide [Source:HGNC Symbol;Acc:3611]	1	q23.3	161185024	161190489
IKZF1	Immune141_UP	ENSG00000185811	IKAROS family zinc finger 1 (Ikaros) [Source:HGNC Symbol;Acc:13176]	7	p12.2	50343720	50472799
TYROBP	Immune141_UP	ENSG00000011600	TYRO protein tyrosine kinase binding protein [Source:HGNC Symbol;Acc:12449]	19	q13.12	36395312	36399211
FGL2	Immune141_UP	ENSG00000127951	fibrinogen-like 2 [Source:HGNC Symbol;Acc:3696]	7	q11.23	76822688	76829143
FLI1	Immune141_UP	ENSG00000151702	Friend leukemia virus integration 1 [Source:HGNC Symbol;Acc:3749]	11	q24.3	128555046	128683161
IRF8	Immune141_UP	ENSG00000140968	interferon regulatory factor 8 [Source:HGNC Symbol;Acc:5358]	16	q24.1	85932409	85956197
ARHGAP15	Immune141_UP	ENSG00000075884	Rho GTPase activating protein 15 [Source:HGNC Symbol;Acc:21030]	2	q22.2	143848931	144525921
SH2B3	Immune141_UP	ENSG00000111252	SH2B adaptor protein 3 [Source:HGNC Symbol;Acc:29605]	12	q24.12	111843752	111889427
TNFRSF1B	Immune141_UP	ENSG00000028137	tumor necrosis factor receptor superfamily, member 1B [Source:HGNC Symbol;Acc:11917]	1	p36.22	12227060	12269285
DOCK2	Immune141_UP	ENSG00000134516	dedicator of cytokinesis 2 [Source:HGNC Symbol;Acc:2988]	5	q35.1	169064251	169510386
CD2	Immune141_UP	ENSG00000116824	CD2 molecule [Source:HGNC Symbol;Acc:1639]	1	p13.1	117297007	117311850
ARHGEF6	Immune141_UP	ENSG00000129675	Rac/Cdc42 guanine nucleotide exchange factor (GEF) 6 [Source:HGNC Symbol;Acc:685]	X	q26.3	135747706	135864247
CORO1A	Immune141_UP	ENSG00000102879	coronin, actin binding protein, 1A [Source:HGNC Symbol;Acc:2252]	16	p11.2	30194892	30200397
LY96	Immune141_UP	ENSG00000154589	lymphocyte antigen 96 [Source:HGNC Symbol;Acc:17156]	8	q21.11	74903587	74941322
LYZ	Immune141_UP	ENSG00000090382	lysozyme [Source:HGNC Symbol;Acc:6740]	12	q15	69742121	69748014
ITGAL	Immune141_UP	ENSG00000005844	integrin, alpha L (antigen CD11A (p180), lymphocyte function-associated antigen 1; alpha polypeptide) [Source:HGNC Symbol;Acc:6148]	16	p11.2	30483983	30534505
TNFAIP3	Immune141_UP	ENSG00000118503	tumor necrosis factor, alpha-induced protein 3 [Source:HGNC Symbol;Acc:11896]	6	q23.3	138188351	138204449
RNASE6	Immune141_UP	ENSG00000169413	ribonuclease, RNase A family, k6 [Source:HGNC Symbol;Acc:10048]	14	q11.2	21249210	21250626
TGFB1	Immune141_UP	ENSG00000105329	transforming growth factor, beta 1 [Source:HGNC Symbol;Acc:11766]	19	q13.2	41836813	41859831
PSTPIP1	Immune141_UP	ENSG00000140368	proline-serine-threonine phosphatase interacting protein 1 [Source:HGNC Symbol;Acc:9580]	15	q24.3	77287465	77329671
CST7	Immune141_UP	ENSG00000077984	cystatin F (leukocystatin) [Source:HGNC Symbol;Acc:2479]	20	p11.21	24929866	24940564
RGS1	Immune141_UP	ENSG00000090104	regulator of G-protein signaling 1 [Source:HGNC Symbol;Acc:9991]	1	q31.2	192544857	192549161
FGR	Immune141_UP	ENSG00000000938	Gardner-Rasheed feline sarcoma viral (v-fgr) oncogene homolog [Source:HGNC Symbol;Acc:3697]	1	p36.11	27938575	27961788
SELL	Immune141_UP	ENSG00000188404	selectin L [Source:HGNC Symbol;Acc:10720]	1	q24.2	169659808	169680839
MICAL1	Immune141_UP	ENSG00000135596	microtubule associated monoxygenase, calponin and LIM domain containing 1 [Source:HGNC Symbol;Acc:20619]	6	q21	109765265	109787171
TRAF3IP3	Immune141_UP	ENSG00000009790	TRAF3 interacting protein 3 [Source:HGNC Symbol;Acc:30766]	1	q32.2	209929377	209955668
ITGA4	Immune141_UP	ENSG00000115232	integrin, alpha 4 (antigen CD49D, alpha 4 subunit of VLA-4 receptor) [Source:HGNC Symbol;Acc:6140]	2	q31.3	182321619	182400914
MAFB	Immune141_UP	ENSG00000204103	v-maf musculoaponeurotic fibrosarcoma oncogene homolog B (avian) [Source:HGNC Symbol;Acc:6408]	20	q12	39314488	39317880
ARHGDIB	Immune141_UP	ENSG00000111348	Rho GDP dissociation inhibitor (GDI) beta [Source:HGNC Symbol;Acc:679]	12	p12.3	15094951	15114662
IL4R	Immune141_UP	ENSG00000077238	interleukin 4 receptor [Source:HGNC Symbol;Acc:6015]	16	p12.1	27325247	27376099
RHOH	Immune141_UP	ENSG00000168421	ras homolog gene family, member H [Source:HGNC Symbol;Acc:686]	4	p14	40192673	40246281
HLA-DPA1	Immune141_UP	ENSG00000235844	major histocompatibility complex, class II, DP alpha 1 [Source:HGNC Symbol;Acc:4938]	HSCHR6_MHC_APD	0	33015768	33031962
NKG7	Immune141_UP	ENSG00000105374	natural killer cell group 7 sequence [Source:HGNC Symbol;Acc:7830]	19	q13.41	51874874	51875960
NCF4	Immune141_UP	ENSG00000100365	neutrophil cytosolic factor 4, 40kDa [Source:HGNC Symbol;Acc:7662]	22	q12.3	37257030	37274057
LPXN	Immune141_UP	ENSG00000110031	leupaxin [Source:HGNC Symbol;Acc:14061]	11	q12.1	58294344	58345693
ITK	Immune141_UP	ENSG00000113263	IL2-inducible T-cell kinase [Source:HGNC Symbol;Acc:6171]	5	q33.3	156569944	156682201
SELPLG	Immune141_UP	ENSG00000110876	selectin P ligand [Source:HGNC Symbol;Acc:10722]	12	q24.11	109015686	109027735
HLA-DPB1	Immune141_UP	ENSG00000236693	major histocompatibility complex, class II, DP beta 1 [Source:HGNC Symbol;Acc:4940]	HSCHR6_MHC_APD	0	33027107	33038372
CD3D	Immune141_UP	ENSG00000167286	CD3d molecule, delta (CD3-TCR complex) [Source:HGNC Symbol;Acc:1673]	11	q23.3	118209669	118213459
CD300A	Immune141_UP	ENSG00000167851	CD300a molecule [Source:HGNC Symbol;Acc:19319]	17	q25.1	72462522	72480933
IL2RB	Immune141_UP	ENSG00000100385	interleukin 2 receptor, beta [Source:HGNC Symbol;Acc:6009]	22	q12.3	37515126	37571094
ADCY7	Immune141_UP	ENSG00000121281	adenylate cyclase 7 [Source:HGNC Symbol;Acc:238]	16	q12.1	50300462	50352046
PTGER4	Immune141_UP	ENSG00000171522	prostaglandin E receptor 4 (subtype EP4) [Source:HGNC Symbol;Acc:9596]	5	p13.1	40679600	40693837
SRGN	Immune141_UP	ENSG00000122862	serglycin [Source:HGNC Symbol;Acc:9361]	10	q22.1	70847862	70864567
CD247	Immune141_UP	ENSG00000198821	CD247 molecule [Source:HGNC Symbol;Acc:1677]	1	q24.2	167399877	167487847
CCR7	Immune141_UP	ENSG00000126353	chemokine (C-C motif) receptor 7 [Source:HGNC Symbol;Acc:1608]	17	q21.2	38710021	38721724
MSN	Immune141_UP	ENSG00000147065	moesin [Source:HGNC Symbol;Acc:7373]	X	q12	64887537	64961791
ALOX5AP	Immune141_UP	ENSG00000132965	arachidonate 5-lipoxygenase-activating protein [Source:HGNC Symbol;Acc:436]	13	q12.3	31309645	31338556
PTGER2	Immune141_UP	ENSG00000125384	prostaglandin E receptor 2 (subtype EP2), 53kDa [Source:HGNC Symbol;Acc:9594]	14	q22.1	52781023	52795324
RAC2	Immune141_UP	ENSG00000128340	ras-related C3 botulinum toxin substrate 2 (rho family, small GTP binding protein Rac2) [Source:HGNC Symbol;Acc:9802]	22	q13.1	37621301	37640488
GBP2	Immune141_UP	ENSG00000162645	guanylate binding protein 2, interferon-inducible [Source:HGNC Symbol;Acc:4183]	1	p22.2	89571815	89616139
VAV1	Immune141_UP	ENSG00000141968	vav 1 guanine nucleotide exchange factor [Source:HGNC Symbol;Acc:12657]	19	p13.3	6772722	6857371
CLEC2B	Immune141_UP	ENSG00000110852	C-type lectin domain family 2, member B [Source:HGNC Symbol;Acc:2053]	12	p13.31	10005583	10022735
P2RY14	Immune141_UP	ENSG00000174944	purinergic receptor P2Y, G-protein coupled, 14 [Source:HGNC Symbol;Acc:16442]	3	q25.1	150929905	150996255
NFKBIA	Immune141_UP	ENSG00000100906	nuclear factor of kappa light polypeptide gene enhancer in B-cells inhibitor, alpha [Source:HGNC Symbol;Acc:7797]	14	q13.2	35870717	35873955
S100A9	Immune141_UP	ENSG00000163220	S100 calcium binding protein A9 [Source:HGNC Symbol;Acc:10499]	1	q21.3	153330330	153333503
IFI30	Immune141_UP	ENSG00000216490	interferon, gamma-inducible protein 30 [Source:HGNC Symbol;Acc:5398]	19	p13.11	18284579	18288927
MFSD1	Immune141_UP	ENSG00000118855	major facilitator superfamily domain containing 1 [Source:HGNC Symbol;Acc:25874]	3	q25.32	158449987	158547508
RASSF2	Immune141_UP	ENSG00000101265	Ras association (RalGDS/AF-6) domain family member 2 [Source:HGNC Symbol;Acc:9883]	20	p13	4760669	4804291
TPP1	Immune141_UP	ENSG00000166340	tripeptidyl peptidase I [Source:HGNC Symbol;Acc:2073]	11	p15.4	6634000	6640692
RHOG	Immune141_UP	ENSG00000177105	ras homolog gene family, member G (rho G) [Source:HGNC Symbol;Acc:672]	11	p15.4	3848208	3862213
CLEC4A	Immune141_UP	ENSG00000111729	C-type lectin domain family 4, member A [Source:HGNC Symbol;Acc:13257]	12	p13.31	8276228	8291203
GZMB	Immune141_UP	ENSG00000100453	granzyme B (granzyme 2, cytotoxic T-lymphocyte-associated serine esterase 1) [Source:HGNC Symbol;Acc:4709]	14	q12	25100160	25103473
PVRIG	Immune141_UP	ENSG00000213413	poliovirus receptor related immunoglobulin domain containing [Source:HGNC Symbol;Acc:32190]	7	q22.1	99815864	99819113
S100A8	Immune141_UP	ENSG00000143546	S100 calcium binding protein A8 [Source:HGNC Symbol;Acc:10498]	1	q21.3	153362508	153363664
CASP1	Immune141_UP	ENSG00000137752	caspase 1, apoptosis-related cysteine peptidase (interleukin 1, beta, convertase) [Source:HGNC Symbol;Acc:1499]	11	q22.3	104896170	104972158
BCL2A1	Immune141_UP	ENSG00000140379	BCL2-related protein A1 [Source:HGNC Symbol;Acc:991]	15	q25.1	80253231	80263788
HLA-E	Immune141_UP	ENSG00000236632	major histocompatibility complex, class I, E [Source:HGNC Symbol;Acc:4962]	HSCHR6_MHC_MANN	0	30501925	30506663
KLRB1	Immune141_UP	ENSG00000111796	killer cell lectin-like receptor subfamily B, member 1 [Source:HGNC Symbol;Acc:6373]	12	p13.31	9747147	9760482
GNLY	Immune141_UP	ENSG00000115523	granulysin [Source:HGNC Symbol;Acc:4414]	2	p11.2	85912298	85925977
RAB27A	Immune141_UP	ENSG00000069974	RAB27A, member RAS oncogene family [Source:HGNC Symbol;Acc:9766]	15	q21.3	55495164	55582001
IL18RAP	Immune141_UP	ENSG00000115607	interleukin 18 receptor accessory protein [Source:HGNC Symbol;Acc:5989]	2	q12.1	103035149	103069025
TPST2	Immune141_UP	ENSG00000128294	tyrosylprotein sulfotransferase 2 [Source:HGNC Symbol;Acc:12021]	22	q12.1	26921458	26992681
EMP3	Immune141_UP	ENSG00000142227	epithelial membrane protein 3 [Source:HGNC Symbol;Acc:3335]	19	q13.33	48828629	48833810
GMIP	Immune141_UP	ENSG00000089639	GEM interacting protein [Source:HGNC Symbol;Acc:24852]	19	p13.11	19740288	19754455
LCK	Immune141_UP	ENSG00000182866	lymphocyte-specific protein tyrosine kinase [Source:HGNC Symbol;Acc:6524]	1	p35.1	32716840	32751766
IL32	Immune141_UP	ENSG00000008517	interleukin 32 [Source:HGNC Symbol;Acc:16830]	16	p13.3	3115298	3131908
PTPRCAP	Immune141_UP	ENSG00000213402	protein tyrosine phosphatase, receptor type, C-associated protein [Source:HGNC Symbol;Acc:9667]	11	q13.2	67202981	67205538
LGALS9	Immune141_UP	ENSG00000168961	lectin, galactoside-binding, soluble, 9 [Source:HGNC Symbol;Acc:6570]	17	q11.2	25956824	25976586
CCDC69	Immune141_UP	ENSG00000198624	coiled-coil domain containing 69 [Source:HGNC Symbol;Acc:24487]	5	q33.1	150560613	150603706
SAMHD1	Immune141_UP	ENSG00000101347	SAM domain and HD domain 1 [Source:HGNC Symbol;Acc:15925]	20	q11.23	35518632	35580246
TAP1	Immune141_UP	ENSG00000227816	transporter 1, ATP-binding cassette, sub-family B (MDR/TAP) [Source:HGNC Symbol;Acc:43]	HSCHR6_MHC_APD	0	32796593	32805362
GBP1	Immune141_UP	ENSG00000117228	guanylate binding protein 1, interferon-inducible [Source:HGNC Symbol;Acc:4182]	1	p22.2	89518002	89531043
CTSS	Immune141_UP	ENSG00000163131	cathepsin S [Source:HGNC Symbol;Acc:2545]	1	q21.3	150702551	150738433
GZMH	Immune141_UP	ENSG00000100450	granzyme H (cathepsin G-like 2, protein h-CCPX) [Source:HGNC Symbol;Acc:4710]	14	q12	25075686	25078905
ADAM8	Immune141_UP	ENSG00000151651	ADAM metallopeptidase domain 8 [Source:HGNC Symbol;Acc:215]	10	q26.3	135075907	135090407
GLRX	Immune141_UP	ENSG00000173221	glutaredoxin (thioltransferase) [Source:HGNC Symbol;Acc:4330]	5	q15	95087023	95158709
PRF1	Immune141_UP	ENSG00000180644	perforin 1 (pore forming protein) [Source:HGNC Symbol;Acc:9360]	10	q22.1	72357104	72362531
CD69	Immune141_UP	ENSG00000110848	CD69 molecule [Source:HGNC Symbol;Acc:1694]	12	p13.31	9905082	9913497
HLA-B	Immune141_UP	ENSG00000234745	major histocompatibility complex, class I, B [Source:HGNC Symbol;Acc:4932]	6	p21.33	31321649	31324965
HLA-DMA	Immune141_UP	ENSG00000242361	major histocompatibility complex, class II, DM alpha [Source:HGNC Symbol;Acc:4934]	HSCHR6_MHC_APD	0	32899979	32904491
CD74	Immune141_UP	ENSG00000019582	CD74 molecule, major histocompatibility complex, class II invariant chain [Source:HGNC Symbol;Acc:1697]	5	q32	149781200	149792492
KLRK1	Immune141_UP	ENSG00000213809	killer cell lectin-like receptor subfamily K, member 1 [Source:HGNC Symbol;Acc:18788]	12	p13.2	10524952	10544473
PTPRE	Immune141_UP	ENSG00000132334	protein tyrosine phosphatase, receptor type, E [Source:HGNC Symbol;Acc:9669]	10	q26.2	129705325	129884119
HLA-DRA	Immune141_UP	ENSG00000227993	major histocompatibility complex, class II, DR alpha [Source:HGNC Symbol;Acc:4947]	HSCHR6_MHC_COX	0	32355870	32361037
VNN2	Immune141_UP	ENSG00000112303	vanin 2 [Source:HGNC Symbol;Acc:12706]	6	q23.2	133065009	133084598
TCIRG1	Immune141_UP	ENSG00000110719	T-cell, immune regulator 1, ATPase, H+ transporting, lysosomal V0 subunit A3 [Source:HGNC Symbol;Acc:11647]	11	q13.2	67806483	67818362
RABGAP1L	Immune141_UP	ENSG00000152061	RAB GTPase activating protein 1-like [Source:HGNC Symbol;Acc:24663]	1	q25.1	174128548	174964445
CSTA	Immune141_UP	ENSG00000121552	cystatin A (stefin A) [Source:HGNC Symbol;Acc:2481]	3	q21.1	122044091	122060819
ZAP70	Immune141_UP	ENSG00000115085	zeta-chain (TCR) associated protein kinase 70kDa [Source:HGNC Symbol;Acc:12858]	2	q11.2	98330023	98356325
HLA-F	Immune141_UP	ENSG00000237508	major histocompatibility complex, class I, F [Source:HGNC Symbol;Acc:4963]	HSCHR6_MHC_MANN	0	29687660	29703415
HLA-G	Immune141_UP	ENSG00000204632	major histocompatibility complex, class I, G [Source:HGNC Symbol;Acc:4964]	6	p22.1	29794744	29798902
CD52	Immune141_UP	ENSG00000169442	CD52 molecule [Source:HGNC Symbol;Acc:1804]	1	p36.11	26644448	26647014
CD302	Immune141_UP	ENSG00000241399	CD302 molecule [Source:HGNC Symbol;Acc:30843]	2	q24.2	160625364	160654753
CD27	Immune141_UP	ENSG00000139193	CD27 molecule [Source:HGNC Symbol;Acc:11922]	12	p13.31	6554033	6560884
